# Supplementary material for: Uses of Spices Amongst Generation Z Students at a University Located in Rural Poland: An Exploratory Study
Source: Nutrients. 2026 Jul 2;18(13):2139. doi: 10.3390/nu18132139 (PMC13363361; doi:10.3390/nu18132139)
Supplement: Supplementary file 1 [file nutrients-18-02139-s001.zip]

Archive with 1 entries (1 files):
- nutrients-4372123-supplementary.pdf
